# Supplementary material for: Effects of Fermented Bamboo Powder Supplementation on Serum Biochemical Parameters, Immune Indices, and Fecal Microbial Composition in Growing–Finishing Pigs
Source: Animals (Basel). 2022 Nov 13;12(22):3127. doi: 10.3390/ani12223127 (PMC9686535; doi:10.3390/ani12223127)
Supplement: Supplementary file 1 [file animals-12-03127-s001.zip]

Archive with 1 entries (1 files):
- animals-1958884-supplementary.pdf
